# Supplementary material for: New Caregiver Diagnoses of Severe Depression and Child Asthma Controller Medication Adherence
Source: Int J Environ Res Public Health. 2023 May 29;20(11):5986. doi: 10.3390/ijerph20115986 (PMC10252375; doi:10.3390/ijerph20115986)
Supplement: Supplementary file 1 [file ijerph-20-05986-s001.zip]

Archive with 1 entries (1 files):
- 6.2 ijerph-2217207 supplementary updated 6.2.pdf
